# Supplementary material for: Non-Target Effects of dsRNA Molecules in Hemipteran Insects
Source: Genes (Basel). 2021 Mar 12;12(3):407. doi: 10.3390/genes12030407 (PMC8000911; doi:10.3390/genes12030407)
Supplement: Supplementary file 1 [file genes-12-00407-s001.zip]

Archive with 2 entries (2 files):
- Supplementary_information/Supp_figures_013021b.pdf
- Supplementary_information/Supp_tables_121820_AKA0128.docx
